# Supplementary material for: Plasmodium translocon component EXP2 facilitates hepatocyte invasion
Source: Nat Commun. 2020 Nov 6;11:5654. doi: 10.1038/s41467-020-19492-4 (PMC7648069; doi:10.1038/s41467-020-19492-4)
Supplement: Supplementary file 4 — Source Data [file 41467_2020_19492_MOESM4_ESM.xlsx]

## Sheet: Figure 1a
		Sample	Gene		ΔCT	Normalizer	ΔΔCT		Relative WT locus	Relative excised locus
			DHFR	HSP70
	First Experiment	WT	29.8504	29.0143	-0.836149	-0.836149	0		1	0
		EXP2 cKO (UIS4)	27.673	27.5625	-0.110489		0.72566		0.60472	0.39528
		EXP2 cKO (TRAP)	26.891	26.4741	-0.416929		0.41922		0.747829	0.252171
	Second Experiment	WT	27.5654	26.9224	-0.643045	-0.643045	0		1	0
		EXP2 cKO (UIS4)	26.7168	26.8667	0.149899		0.792944		0.577165	0.422835
		EXP2 cKO (TRAP)	27.4828	28.15	0.667176		1.31022		0.403259	0.596741
	Third Experiment	WT	26.6393	26.0837	0.555519	0.555519	0		1	0
		EXP2 cKO (UIS4)	28.1692	26.3592	1.81007		1.25455		0.419124	0.580876
		EXP2 cKO (TRAP)	23.2699	22.7121	0.557801		0.00228226		0.998419	0.00158069
	Fourth Experiment	WT	23.7905	25.1966	-1.40613	-1.40613	0		1	0
		EXP2 cKO (UIS4)	24.0279	24.7491	-0.721221		0.684907		0.622046	0.377954
		EXP2 cKO (TRAP)	26.8078	27.8905	-1.0826		0.323524		0.799115	0.200885

## Sheet: Figure 1b
											EXP2 positive			EXP2 negative
			Sporozoites with EXP2 intensity above background	Total sporozoites counted		EXP2 positive	EXP2 negative				Average	±	Std. Dev.	Average	±	Std. Dev.
	First Experiment	WT	83	83		1	0			WT	1	±	0	0	±	0
		EXP2 cKO	62	106		0.584906	0.415094			EXP2 cKO	0.563752	±	0.0257515	0.436248	±	0.0257515
			Sporozoites with EXP2 intensity above background	Total sporozoites counted		EXP2 positive	EXP2 negative
	Second Experiment	WT	102	102		1	0
		EXP2 cKO	54	102		0.529412	0.470588
			Sporozoites with EXP2 intensity above background	Total sporozoites counted		EXP2 positive	EXP2 negative
	Third Experiment	WT	104	104		1	0
		EXP2 cKO	86	162		0.530864	0.469136
			Sporozoites with EXP2 intensity above background	Total sporozoites counted		EXP2 positive	EXP2 negative
	Fourth Experiment	WT	96	96		1	0
		EXP2 cKO	58	104		0.557692	0.442308
			Sporozoites with EXP2 intensity above background	Total sporozoites counted		EXP2 positive	EXP2 negative
	Fifth Experiment	WT	124	124		1	0
		EXP2 cKO	67	117		0.57265	0.42735
			Sporozoites with EXP2 intensity above background	Total sporozoites counted		EXP2 positive	EXP2 negative
	Sixth Experiment	WT	98	98		1	0
		EXP2 cKO	57	101		0.564356	0.435644
			Sporozoites with EXP2 intensity above background	Total sporozoites counted		EXP2 positive	EXP2 negative
	Seventh Experiment	WT	103	103		1	0
		EXP2 cKO	57	94		0.606383	0.393617

## Sheet: Supplementary Figure 1a-b
		Figure S1A						Figure S1B
								Experiment #1						Experiment #2						Experiment #3
		WT	EXP2 cKO	no 1ary ab Control				WT	EXP2 cKO Positive for EXP2	EXP2 cKO Negative for EXP2	no 1ary ab Control			WT	EXP2 cKO Positive for EXP2	EXP2 cKO Negative for EXP2	no 1ary ab Control			WT	EXP2 cKO Positive for EXP2	EXP2 cKO Negative for EXP2	no 1ary ab Control
		1550	474	468				1953	1486					761	705					625	590
		1122	470	509				1811	1457					733	678					621	538
		1416	517	500				1754	1452					709	645					606	538
		1099	553	432				1742	1446					687	635					581	522
		1261	541	511				1737	1432					674	633					577	521
		1187	557	481				1719	1430					637	626					567	516
		1481	534	494				1695	1398					610	605					565	510
		1180	503	466				1666	1364					609	594					544	505
		1041	576	406				1655	1352					603	577					531	504
		1371	553	461				1635	1332					593	573					526	504
		1398	513	479				1626	1272					582	573					523	503
		1373	568	483				1591	1246					581	573					517	494
		1433	544	467				1583	1216					581	552					508	492
		1330	710	465				1561	1208					561	544					507	492
		1561	699	489				1550	1185					560	526					504	489
		1411	652	500				1540	1165					551	524					489	487
		1055	736	506				1496	1135					547	518					478	482
		1049	628	468				1481	1117					544	512					477	476
		1655	676	506				1467	1117					539	486					473	465
		1064	556	491				1459	1105					538	479					470	460
		1454	600	501				1455	1095					533	471					466	457
		1148	566	516				1454	1057					532	469					465	448
		1219	566	483				1453	1054					523	466					460	448
		1294	619	499				1444	1038					516	457					459	447
		1027	608	499				1433	1017					513	457					458	447
		1103	549	501				1429	1010					507	455					457	445
		1719	562	496				1426	995					502	455					454	444
		1285	582	496				1423	991					491	442					448	429
		1100	572	514				1419	990					491	442					445	424
		1184	581	513				1416	986					480	436					439	405
		1000	612	480				1416	985					480	429					438	396
		1626	600	509				1411	973					468	425					426	396
		1328	568	508				1401	965					462	421					422	390
		1591	576	486				1398	959					460	419					422	387
		1666	642	501				1396	940					452	413					419	382
		1279	784	509				1394	938					439	412					415	373
		1384	816	507				1391	928					429	411					410	306
		1444	671	456				1384	925					409	411					410	306
		1419	753	455				1378	925					407	401					409	280
		1327	710	426				1373	898						398					408	234
		1365	584	470				1371	892						385					408	225
		1361	577	464				1371	876						379					405	220
		1635	599	439				1365	872						369	cut-off because of background				403	213
		1239	611	482				1361	872							360	365			401	192	cut-off because of background
		1426	529	489				1357	870							358	359			401		169	188
		1396	568	456				1330	869							348	357			399		164	188
		1811	586	483				1328	867							342	349			397		161	188
		1246	595	472				1327	863							336	335			396		161	188
		1416	602	486				1309	855							332	330			395		160	187
		1423	709	541				1294	855							332	317			392		157	184
		1540	553	501				1285	850							330	302			392		157	184
		1186	580	535				1285	832							327	293			390		153	182
		1012	605	506				1279	816							325	288			388		152	182
		1083	605	505				1261	791							324	287			387		152	181
		1206	514	455				1259	787							318	285			387		152	181
		1100	589	483				1246	785							316	281			385		151	181
		1089	595	508				1239	784							311	281			385		151	180
		1126	586	440				1219	779							311	279			379		150	180
		975	555	520				1214	777							305	278			378		149	180
		1259	670	480				1206	771							266	276			376		149	180
		1583	738	481				1196	770								275			376		148	179
		1179	713	488				1196	765								273			374		147	179
		1119	671	465				1187	756								272			374		147	179
		1121	636	479				1186	753								270			373		147	179
		1038	710	491				1184	753								268			373		145	178
		1285	612	450				1184	744								266			369		143	178
		1391	597	525				1180	742								266			369		142	178
		1134	590	521				1179	742								265			365		141	178
		1196	632	490				1178	742								260			364			177
		1214	680	521				1151	740								257			364			176
		1184	681	449				1148	738								257			364			176
		1429	680	495				1142	737								257			364			176
		1357	791	556				1139	736								257			363			175
		1695	742	546				1134	721								256			362			175
		1953	626	622				1126	715								255			361			175
		1754	597	622				1122	713								254			360			174
		1401	855	547				1121	710								253			360			174
		1378	626	560				1119	710								253			359			174
		1737	742	566				1103	710								252			359			174
		1455	626	662				1100	710								250			358			174
		1496	689	621				1100	710								249			357			174
		1467	609	637				1099	709								246			356			173
		1742	721	668				1098	703								246			353			173
		1089	742	676				1089	699								243			352			173
		1453	577	640				1089	689								238			350			172
		1178	622	684				1085	689	cut-off because of background							216			350			172
		1394	583	534				1083		681	684						214			350			172
		900	653	661				1070		680	681						214			348			172
		1459	647	668				1064		680	679						201			348			172
		918	703	621				1055		676	678						197			346			172
		1309	744	595				1049		671	676						190			344			172
		1196	639	681				1041		671	674						186			344			171
		1151	632	678				1038		670	668						184			343			171
		1142	658	656				1037		668	668						182			343			171
		913	1208	679				1027		658	662						174			342			170
		1098	1457	619				1012		653	661						173			342			170
		975	1352	620				1000		652	656						172			341			170
		864	985	594				975		647	640						171			340			169
		1139	1398	632				975		642	640						169			340			168
		806	1185	582				918		639	637						166			337			168
		1085	1246	595				913		637	632						163			337			167
		1371	898	626				900		636	629						162			336			166
		1070	710	640				864		632	626						162			336			166
		1037	892	629				806		632	622						162			334			166
			1446	557						628	622						159			333			166
			876	620						626	621						158			333			161
			1117	674						626	621						148			332			157
			779							626	620						148			331			155
			765							622	620						148			331			155
			770							619	619						148			330			151
			1332							612	595						147			330			146
			1054							612	595						146			328			145
			870							611	594						146			328
			872							609	582						139			328
			668							608	566									327
			973							605	560									326
			777							605	557									326
			737							602	556									325
			689							600	547									324
			869							600	546									323
			1364							599	541									322
			1430							597	535									322
			1452							597	534									321
			1216							595	525									320
			990							595	521									320
			785							590	521									320
			867							589	520									319
			710							586	516									318
			832							586	514									317
			756							584	513									315
			965							583	511									314
			771							582	509									312
			986							581	509									311
			850							580	509									310
			925							577	508									310
			1486							577	508									309
			872							576	507									305
			1135							576	506									303
			740							572	506									301
			1017							568	506									299
			1165							568	505									298
			959							568	501									297
			1095							566	501									295
			1272							566	501									295
			938							562	501									294
			787							557	500									294
			637							556	500									293
			753							555	499									292
			855							553	499									292
			715							553	496									290
			1038							553	496									289
			1057							549	495									288
			991							544	494									287
			928							541	491									286
			1010							534	491									282
			925							529	490									275
			1432							517	489									275
			940							514	489									264
			863							513	488									262
			995							503	486									252
			1105							474	486									248
			1117							470	483									231
											483
											483
											483
											482
											481
											481
											480
											480
											479
											479
											472
											470
											468
											468
											467
											466
											465
											465
											464
											461
											456
											456
											455
											455
											450
											449
											440
											439
											432
											426
											406

## Sheet: Figure 1c
			Hours after infection	Parasite strain	HPRT CT Mean	18S CT Mean	ΔCT (to HPRT)	Average ΔCT (to HPRT)	ΔΔCT (18S)	Variation	Normalized variation	RQ value	RQ error
		Experiment 1	6	WT	22.6613	28.9926	6.33129	6.56201	-0.230725	1.17342	1.16754	1	0.101368
				WT	21.9336	28.419	6.48544		-0.0765766	1.05451	1.04923
				WT	22.4074	29.1627	6.75523		0.193216	0.874654	0.870268
				WT	22.6435	29.2451	6.60163		0.0396172	0.972913	0.968035
				WT	22.3779	29.0144	6.63648		0.0744682	0.949692	0.94493
				EXP2 cKO	22.0897	29.6643	7.57456		1.01255	0.495671	0.493185	0.438226	0.12094
				EXP2 cKO	22.5145	29.8536	7.33906		0.777048	0.58356	0.580634
				EXP2 cKO	22.6213	30.433	7.81176		1.24975	0.420522	0.418413
				EXP2 cKO	22.0984	30.8396	8.74124		2.17923	0.220794	0.219687
				EXP2 cKO	22.3926	30.0086	7.61603		1.05402	0.481624	0.47921
					HPRT CT Mean	18S CT Mean	ΔCT (to HPRT)	Average ΔCT (to HPRT)	ΔΔCT (18S)	Variation	Normalized variation	RQ value	RQ error
		Experiment 2	6	WT	21.7839	29.1123	7.32838	7.39831	-0.0699326	1.04967	1.03306	1	0.185037
				WT	21.9344	29.384	7.44967		0.0513596	0.965026	0.949755
				WT	21.6946	29.2333	7.53868		0.140372	0.907285	0.892928
				WT	22.2444	29.9602	7.71585		0.317534	0.80244	0.789742
				WT	22.6881	29.6471	6.95898		-0.439333	1.35598	1.33452
				EXP2 cKO	21.96	30.5486	8.5886		1.19029	0.438215	0.43128	0.782249	0.324362
				EXP2 cKO	22.3662	29.8842	7.51798		0.119666	0.920401	0.905836
				EXP2 cKO	22.268	29.4353	7.16732		-0.230997	1.17365	1.15507
				EXP2 cKO	22.7401	30.0389	7.29873		-0.099588	1.07147	1.05451
				EXP2 cKO	21.6445	30.4756	8.83113		1.43282	0.370406	0.364545
					HPRT CT Mean	18S CT Mean	ΔCT (to HPRT)	Average ΔCT (to HPRT)	ΔΔCT (18S)	Variation	RQ value	±	RQ error
		Experiment 3	24	WT	24.9403	27.7148	2.77454	6.98016	-4.20562	18.451	30.5448	±	12.0674
				WT	25.0103	27.7547	2.74442		-4.23574	18.8402
				WT	25.4914	27.1065	1.61506		-5.3651	41.2152
				WT	24.8501	26.2401	1.39001		-5.59015	48.1729
				WT	24.0122	26.2894	2.27723		-4.70293	26.0449
				EXP2 cKO	25.2969	29.7607	4.4638		-2.51636	5.72137	6.91752	±	2.31052
				EXP2 cKO	24.3507	28.0415	3.69088		-3.28929	9.77629
				EXP2 cKO	24.7367	28.9841	4.24731		-2.73285	6.64768
				EXP2 cKO	26.5671	31.7866	5.21947		-1.76069	3.3886
				EXP2 cKO	24.5351	28.3367	3.80166		-3.1785	9.05366
			48	WT	24.4678	24.766	0.298239		-6.68192	102.674	104.327	±	44.3711
				WT	25.0922	25.5785	0.486258		-6.49391	90.1282
				WT	23.9162	23.3362	-0.580034		-7.5602	188.732
				WT	24.4449	25.4955	1.05061		-5.92956	60.9501
				WT	25.6555	26.3291	0.673632		-6.30653	79.1508
				EXP2 cKO	23.869	24.2399	0.370869		-6.60929	97.6329	57.4217	±	52.3595
				EXP2 cKO	25.2111	27.6479	2.43678		-4.54338	23.3182
				EXP2 cKO	25.9272	25.7785	-0.148628		-7.12879	139.952
				EXP2 cKO	24.934	27.4034	2.46948		-4.51068	22.7956
				EXP2 cKO	23.7345	28.9451	5.2106		-1.76956	3.4095
					HPRT CT Mean	18S CT Mean	ΔCT (to HPRT)	Average ΔCT (to HPRT)	ΔΔCT (18S)	Variation	RQ value	±	RQ error
		Experiment 4	24	WT	25.5337	26.2833	0.749569	6.98016	-6.23059	75.0924	47.6811	±	41.2538
				WT	25.5896	29.4097	3.82006		-3.1601	8.93891
				WT	25.254	27.9447	2.69077		-4.2894	19.5541
				WT	26.7108	26.8352	0.124395		-6.85577	115.822
				WT	25.1067	27.8391	2.73238		-4.24779	18.9982
				EXP2 cKO	25.5913	29.9093	4.31802		-2.66214	6.32972	15.942	±	14.1871
				EXP2 cKO	24.8706	27.5709	2.70031		-4.27986	19.4252
				EXP2 cKO	25.2005	29.5786	4.37808		-2.60209	6.07164
				EXP2 cKO	26.1553	27.7318	1.57648		-5.40369	42.3323
				EXP2 cKO	25.8727	30.3801	4.50742		-2.47275	5.55099
			48	WT	25.0456	28.9199	3.87429		-3.10587	8.60915	68.1195	±	46.9379
				WT	25.0879	26.5513	1.46337		-5.5168	45.7848
				WT	25.8683	26.2577	0.389408		-6.59076	96.3863
				WT	25.1251	24.9394	-0.185722		-7.16589	143.597
				WT	25.5676	27.0173	1.44971		-5.53045	46.2201
				EXP2 cKO	26.2396	29.6075	3.36782		-3.61234	12.2299	13.4259	±	9.21069
				EXP2 cKO	25.6014	30.1159	4.51448		-2.46568	5.52387
				EXP2 cKO	24.7743	28.7108	3.93642		-3.04374	8.24626
				EXP2 cKO	24.923	28.6097	3.68672		-3.29345	9.80452
				EXP2 cKO	26.2385	28.2494	2.01093		-4.96923	31.3247
					HPRT CT Mean	18S CT Mean	ΔCT (to HPRT)	Average ΔCT (to HPRT)	ΔΔCT (18S)	Variation	RQ value	±	RQ error
		Experiment 5	24	WT	23.8621	26.9876	3.12547	6.98016	-3.85469	14.4669	27.766	±	16.3858
				WT	24.1326	25.7619	1.62927		-5.3509	40.8113
				WT	23.8032	25.1786	1.37548		-5.60468	48.6605
				WT	24.835	26.8799	2.04493		-4.93524	30.5953
				WT	24.6149	29.4921	4.87718		-2.10299	4.29597
				EXP2 cKO	26.9254	29.6292	2.7038		-4.27636	19.3782	8.35594	±	6.20723
				EXP2 cKO	25.6464	30.5704	4.924		-2.05616	4.15878
				EXP2 cKO	24.001	28.3414	4.34045		-2.63971	6.23206
				EXP2 cKO	22.818	26.4247	3.60677		-3.3734	10.3632
				EXP2 cKO	21.938	28.198	6.2599		-0.720261	1.64748
			48	WT	23.6509	25.9193	2.26841		-4.71176	26.2047	32.9214	±	16.108
				WT	22.0928	24.8731	2.78033		-4.19983	18.377
				WT	23.9955	24.9752	0.979734		-6.00043	64.019
				WT	23.0297	25.3981	2.36838		-4.61179	24.4504
				WT	22.4997	24.5001	2.00032		-4.97984	31.556
				EXP2 cKO	22.3008	25.8082	3.50744		-3.47272	11.1018	12.2568	±	8.19111
				EXP2 cKO	25.7401	29.2313	3.49124		-3.48892	11.2272
				EXP2 cKO	30.9183	36.9963	6.07807		-0.902092	1.86877
				EXP2 cKO	25.8666	28.2128	2.34618		-4.63398	24.8295

## Sheet: Figure 1d
		Raw Data										Normalized Data										Average ± Std. Dev.
	First Experiment	Time after infection (hours)	WT			EXP2 cKO						WT			EXP2 cKO							WT			EXP2 cKO
		2	1639	1553	1108	1239	963	669				1.14349	1.08349	0.773023	0.864419	0.67186	0.466744					1	±	0.131472	0.657781	±	0.161734
		24	1944	1875	1662	735	1436	912				1.35628	1.30814	1.15953	0.512791	1.00186	0.636279					1.31149	±	0.375262	0.589482	±	0.228801
		48	1076	857	1322	683	687	679				0.750698	0.597907	0.922326	0.476512	0.479302	0.473721					1.14444	±	0.442181	0.50668	±	0.298179
	Second Experiment	Time after infection (hours)	WT			EXP2 cKO						WT			EXP2 cKO
		2	189	234	169	175	120	170				0.95777	1.18581	0.856419	0.886824	0.608108	0.861486
		24	158	144	168	78	65	57				0.800676	0.72973	0.851351	0.39527	0.329392	0.288851
		48	185	138	157	27	17	53				0.9375	0.699324	0.795608	0.136824	0.0861486	0.268581
	Third Experiment	Time after infection (hours)	WT			EXP2 cKO						WT			EXP2 cKO
		2	177	132	172	92	135	101				1.10395	0.823285	1.07277	0.573805	0.841996	0.629938
		24	268	303	304	155	125	97				1.67152	1.88981	1.89605	0.966736	0.779626	0.60499
		48	253	312	309	161	163	144				1.57796	1.94595	1.92723	1.00416	1.01663	0.898129
	Fourth Experiment	Time after infection (hours)	WT			EXP2 cKO						WT			EXP2 cKO
		2	77	82	95	34	42	50				0.909449	0.968504	1.12205	0.401575	0.496063	0.590551
		24	123	101	121	43	39					1.45276	1.19291	1.42913	0.507874	0.46063
		48	94	96	113	40	35	30				1.11024	1.13386	1.33465	0.472441	0.413386	0.354331

## Sheet: Supplementary Figure 1c
		EEF area (µm2)
		24 h after infection				48 h after infection
		WT	EXP2 cKO			WT	EXP2 cKO
		48	82			203	788
		74	70			309	392
		57	53			747	326
		92	69			375	235
		82	56			48	478
		91	117			360	517
		72	84			496	325
		53	60			65	316
		110	49			210	456
		74	42			923	279
		41	59			591	471
		84	67			214	854
		79	55			682	130
		57	76			410	288
		56	98			498	317
		69	82			653	305
		69	68			377	236
		88	51			630	140
		70	94			285	192
		70	107			425	267
		98	59			296	333
		77	76			781	263
		88	49			187	306
		95	95			423	343
		55	47			441	119
		77	90			333	270
		76	79			684	202
		86	111			410	92
		47	44			33	246
		88	50			332	172
		38	35			630	218
		92	92			852	309
		63	77			376	97
		49	52			635	289
		75	63			515	668
		52	97			225	124
		111	21			326	385
		69	70			157	255
		56	51			116	175
		67	78			646	269
		87	78			269	297
		60	25			408	471
		59	47			364	267
		68	68			522	463
		112	49			683	404
		55	83			602	348
		79	57			682	392
		57	85			569	543
		85	58			552	206
		69	124			124	175
		65	66			172	217
		67	50			382	38
		59	62			921	418
		49	51			534	415
		52	47			421	391
		75	47			389	1016
		49	58			613	433
		90	43			530	246
		67	97			289	709
		74	79			1032	942
		67	83			655	269
		41	54			540	514
		61	91			322	285
		73	66			703	101
		100	70			613	456
		76	61			406	523
		60	88			70	779
		63	62			789	718
		67	56			425	601
		80	83			536	598
		93	62			110	605
		43	87			750	253
		58	94			138	463
		107	82			881	379
		59	72			580	618
		58	73			66	398
		81	62			655	658
		61	61			209	229
		74	89			432	258
		76	101			257	654
		62	83			478	185
		109	56			869	161
		76	81			735	895
		65	71			496	648
		56	93			615	220
		53	62			217	392
		86	99			1481	217
		54	59			571	544
		56	72			406	453
		91	99			742	168
		42	108			655	607
		82	68			621	71
		60	96			529	245
		88	113			344	162
		31	89			200	192
		53	67			463	134
		59	69			359	470
		43	54			441	243
		96	123			685	114
		27	49			552	451
		66	70			372	292
		46	65			599	236
		28	85			259	301
		67	102			818	431
		44	94			426	298
		56	75			469	163
		49	40			472	280
		20	54			562	272
		54	75			459	265
		27	91			226	720
		22	32			535	241
		45	91			898	168
		115	57			187	435
		61	65			631	461
		59	98			437	231
		47	36			979	295
		71	50			635	274
		89	51			531	130
		42	79			434	245
		92	79			376	323
		30	54			455	300
		71	55			306	335
		56	70			858	292
		65	78			130	260
		53	51			1131	204
		29	58			566	285
		65	64			267	205
		34	92			266	192
		33	69			343	76
		66	77			35	188
		70	61			306	340
		38	98			695	214
		36	73			223	105
		177	74			689	82
		63	90			621	167
		56	52			1254	186
		75	59			634	377
		38	68			694	260
		44	94			615	198
		59	67			620	687
		64	42			248	412
		49	94			337	535
		52	20			643	439
		58	66			404	168
		89	116			578	222
		67	85			381	354
		53	64			213	369
		74	37			440	144
		46	86			403	192
		73	88			114	86
		74	74			630	157
		75	80			571	526
		99	60			400	621
		72	22			941	380
		55	81			372	273
		101	66			692	375
		108	79			446	452
		72	52			542	365
		141	63			492	145
		59	70			89	110
		74	50			336	64
		91	98			169	142
		62	39			255	71
		50	63			577	283
		63	66			677	317
		52	99			519	506
		82	46			444	543
		83	82			589	345
		86	101			468	332
		90	66			313	397
		46	77			326	198
		107	76			475	308
		69	60			432	124
		87	61			32	642
		71	83			738	459
		34	72			570	394
		73	74			528	381
		63	84			789	415
		69	92			466	188
		73	92			647	217
		101	66			410	53
		87	86			370	155
		68	77			443	391
		74	93			375	663
		61	69			863	167
		100	97			496	662
		74	93			399	165
		94	80			479	619
		101	57			764	366
		48	53			697	374
		22	82			949	953
		68	63			614	178
		123	63			479	539
		21	66			432	252
		92	87			178	308
		53	61			391	400
		47	75			1076	582
		67	50			225	111
		94	54			140	130
		97	90			887	229
		106	43			643	383
		97	62			931	337
		92	78			223	131
		100	68			424	493
		87	83			478	285
		56	32			901	217
		70	29			292	26
		93	52			507	492
		97	39			452	205
		97	59			782	191
		71	73			915	188
		78	61			402	165
		88	53			977	446
		80	74			710	396
		63	100			443	155
		63	57			478	188
		65	70			372	217
		47	64			594	521
		85	65			362	497
		28	62			284	290
		71	80			631	229
		66	116			320	309
		61	65			718	82
		99	54			428	316
		47	53			512	414
		56	65			244	603
		61	86			449	187
		88	93			334	447
		32	46			523	291
		84	76			159	93
		69	75			394	652
		66	113			701	774
		46	68			515	134
		75	27			547	351
		56	65			232	471
		99	48			654	257
		37	90			789	580
		71	65			539	295
		86	73			337	726
		78	41			436	160
		98	82			304	302
		47	45			520	85
		45	92			354	456
		67	54			219	635
		38	66			421	92
		37	54			722	497
		59	66			616	624
		75	87			615	750
		64	74			453	481
		82	59			272	410
		55	54			615	507
		62	82			544	592
		39	66			914	225
		105	100			352	517
		54	42			710	73
		65	93			768	578
		87	93			288	447
		50	112			203	395
		71	62			304	479
		60	90			659	82
		53	64			438	91
		76	54			464	440
		73	83			304	239
		92	48			324	553
		86	77			364	312
		79	50			442	236
		40	64			597	640
		57	47			370	422
		95	67			738	78
		41	74			642	557
		95	25			949	514
		60	70			267	74
		73	69			969	250
		49	110			200	368
		55	47			647	410
		68	66			270	378
		32	69			1150	279
		86	85			407	34
		86	78			834	243
		81	61			819	583
		25	49			914	499
		120	87			985	516
		49	93			367	661
		50	77			179	432
		85	75			253	580
		55	58			414	269
		40	75			77	204
		53	43			734	230
		91	54			647	220
		60	59			1098	539
		51	60			494	333
		54	56			820	345
		51	98			1001	191
		61	88			610	419
		75	57			677	224
		81	69			937	338
		26	112			1073	226
		53	60			449	571
		48	52			438	373
		68	58			755	168
		62	50			767	416
		70	74			818	373
		20	76			984	436
		46	81			1030	543
		20	54			625	504
		25	74			534	497
		54	82			502	315
		22	45			538	212
		37	55			229	43
		37	79			309	178
		30	47			535	218
		25	67			733	353
		40	83			750	616
		30	38			124	236
		39	64			523	209
		27	65			312	162
		58	73			488	93
		28	46			136	87
		34	62			422	40
		30	61			185	256
		85	54			118	386
		47	78			319	583
		21	69			350	443
		27	80			392	277
		36	48			755	221
		58	45			414	491
		58	89			445	286
		59	62			434	662
		34	96			216	391
		34	72			556	66
		36	68			446	277
		23	54			430	605
		67	89			393	646
		75	78			870	338
		70	52			272	572
		26	82			621	510
		46	114			660	545
		44	61			435	558
		23	77			950	222
		69	66			102	230
		74	62			1142	523
		66	63			896	849
		93	61			745	62
		70	55			316	266
		105	90			476	88
		64	75			472	34
		79	121			580	261
		78	73			804	250
		46	43			601	263
		101	59			682	507
		50	47			543	174
		36	58			645	709
		44	58			737	583
		56	37			598	291
		63	54			712	753
		76	70			596	396
		77	86			871	363
		102	65			818	365
		37	81			285	411
		51	90			444	182
		88	59			430	399
		121	58			151	49
		62	58			751	436
		57	84			268	453
		112	98			201	628
		55	81			406	394
		119	38			213	209
		70	41			538	467
		49	46			75	74
		39	54			415	143
		87	30			292	38
		57	93			273	329
		76	47			296	143
		72	53			270	214
		52	68			667	207
		68	60			457	131
		131	63			851	521
		94	62			348	420
		120	27			190	193
		57	88			317	308
		104	61			256	527
		103	87			276	141
		56	57			334	264
		99	87			160	472
		96	58			216	432
		34	55			113	283
		49	94			252	471
		61	82			215	140
		93	93			628	274
		59	67			572	187
		132	29			724	446
		91	66			244	377
		128	70			640	189
		61	43			456	216
		98	46			374	233
		64	50			816	69
		78	67			285	732
		148	97			752	201
		75	47			650	420
		126	83			787	136
		56	34			1149	339
		92	85			715	250
		63	77			572	579
		46	82			385	196
		69	59			397	668
		54	106			443	609
		87	65			680	755
		54	62			448	478
		101	78			657	731
		112	118			468	341
		73	92			704	258
		64	65			465	756
		56	61			612	386
		96	95			39	553
		87	70			129	200
		70	112			383	271
		59	90			544	596
		101	67			555	160
		83	60			639	329
		61	108			272	275
		62	91			252	239
		99	88			370	493
		115	78			420	60
		88	107			368	184
		82	101			323	723
		74	67			616	388
		76	122			679	161
		73	100			469	266
		122	69			316	49
		78	79			189	554
		65	93			217	380
		65	90			52	363
		88	81			388	59
		56	92			65	228
		82	108			802	768
		140	138			350	229
		103	100			419	101
		31	110			582	252
		63	88			595	388
		90	147			297	242
		101	78			228	184
		101	65			176	295
		70	127			414	550
		99	74			549	52
		72	47			129	250
		93	52			194	160
		40	82			637	106
		43	27			418	112
		61	37			157	386
		95	37			124	417
		72	91			474	613
		42	73			388	206
		71	55			790	436
		81	88			351	127
		62	53			323	741
		89	100			824	272
		53	148			718	321
		76	67			350	97
		48	74			337	382
		69	42			736	629
		125	88			815	580
		89	97			456	256
		73	48			322	199
		68	57			362	218
		103	79			291	508
		49	77			485	97
		187	105			352	707
		82	56			348	235
		78	65			202	127
		64	31			728	758
		69	54			786	288
		53	72			544	323
		80	61			296	296
		68	90			118	608
		69	38			349	271
		59	38			232	140
		66	35			700	734
		40	81			353	783
		31	106			847	391
		85	80			264	507
		39	58			383	325
		63	93			1003	382
		103	98			494	133
		46	35			493	449
		83	56			574	515
		69	80			1133	427
		58	38			647	365
		77	48			337	666
		58	89			272	287
		42	76			832	152
		90	123			584	435
		85	66			361	492
		62	74			695	173
		53	45			814	315
		60	74			666	132
		48	95			855	236
		38	61			251	443
		45	72			317	512
		60	72			699	386
		50	89			487	484
		45	103			427	348
		46	93			471	350
		63	91			896	686
		32	78			221	164
		63	85			523	401
		48	89			358	249
		54	84			971	248
		52	91			101	227
		57	33			273	460
		66	102			637	299
		53	99			291	394
		43	61			473	202
		64	46			381	41
		24	73			378	392
		100	79			603	252
		70	60			409	246
		46	59			605	68
		88	68			718	193
		76	58			495	633
		81	52			362	363
		93	56			344	304
		86	54			396	571
		64	70			415	130
		51	41			704	418
		67	53			537	76
		46	83			225	387
		74	88			407	289
		59	73			321	588
		48	58			634	287
		72	60			462	247
		48	61			549	93
		93	106			801	186
		80	197			592	27
		76	130			678	109
		90	84			540	1151
		72	65			622	754
		66	63			476	449
		94	91			313	684
		60	75			686	26
		157	68			653	505
		49	53			349	38
		71	89			259	204
		93	69			1307	159
		99	56			263	251
		84	85			564	280
		72	127			229	50
		62	107			451	377
		44	127			839	379
		51	113			428	414
		52	74			893	52
		103	70			322	352
		112	79			1075	513
		53	92			465	240
		95	83			305	50
		68	41			445	508
		67	77			299	592
		71	69			993	441
		49	86			665	343
		87	92			693	479
		55	101			600	802
		69	78			891	433
		74	97			559	258
		112	95			922	597
		102	68			571	133
		44	88			77	111
		57	67			471	166
		86	92			277	44
		56	75			758	453
		47	65			1020	594
		59	95			134	497
		81	79			637	316
		104	71			537	150
		25	89			406	77
		98	63			329	157
		89	110			572	164
		90	102			291	436
		122	98			413	150
		85	67			61	153
		41	83			386	49
		71	75			395	151
		79	111			316	208
		94	41			383	268
		66	104			283	585
		81	100			1019	556
		114	75			165	458
		41	67			870	99
		66	75			88	246
		59	133			417	175
		41	47			373	122
		101	116			424	561
		81	59			699	205
		114	55			493	432
		75	81			300	571
		130	42			342	189
		92	25			598	216
		66	102			521	275
		64	104			214	287
		48	101			663	153
		66	50			393	172
		88	35			359	95
		118	37			147	236
		119	71			283	384
		84	84			92	108
		60	73			261	276
		99	53			74	172
		52	77			623	214
		96	76			539	411
		62	80			466	314
		39	69			428	328
		51	70			362	468
		64	90			501	46
		63	71			382	552
		61	89			553	360
		66	101			378	151
		101	107			1067	480
		74	79			254	77
		55	60			489	455
		100	44			555	651
		89	72			217	485
		96	45			723	774
		84	73			632	248
		55	37			877	576
		81	63			320	59
		66	63			414	480
		47	68			268	349
		74	56			623	284
		68	99			152	34
		78	113			452	566
		107	46			557	263
		43	81			342	200
		59	55			558	198
		83	78			258	94
		41	79			227	31
		55	47			813	811
		65	62			164	171
		48	95			358	120
		60	110			578	112
		82	63			109	32
		60	174			423	127
		91	112			506	102
		76	41			512	582
		55	76			459	178
		64	56			871	455
		60	53			342	322
		90	60			174	294
		109	67			396	536
		81	83			517	436
		70	47			401	295
		57	128			262	398
		76	84			696	452
		109	59			388	457
		32	72			112	341
		107	87			436	386
		95	84			433	148
		58	122			208	87
		71	67			348	26
		67	69			81	413
		77	73			497	217
		75	62			162	244
		74	35			654	324
		96	62			752	241
		113	108			196	97
		87	43			479	608
		72	76			224	238
		63	68			278	277
		72	129			149	33
		71	64			455	236
		53	66			341	203
		96	87			230	274
		44	106			731	373
		71	65			347	526
		96	64			461	176
		75	89			258	363
		133	54			299	384
		62	61			358	236
		92	44			292	460
		78	85			201	418
		62	54			284	898
		54	73			301	643
		73	83			204	375
		82	67			153	239
		90	47			504	185
		72	67			618	247
		88	64			345	627
		54	80			918	172
		54	55			398	960
		79	94			264	263
		196	52			360	886
		83	71			880	73
		55	64			575	86
		64	54			464	562
		61	45			543	264
		59	115			672	554
		89	73			101	421
		92	52			632	509
		63	86			243	29
		44	86			48	516
		58	96			509	395
		105	42			438	492
		100	93			246	667
		89	116			590	436
		61	64			757	490
		76	35			510	625
		122	81			380	437
		59	70			44	390
		98	96			341	46
		35	78			488	284
		94	42			276	644
		88	74			51	258
		57	59			741	539
		82	50			507	313
		49	36			403	807
		64	78			330	605
		74	85			396	28
		92	69			515	105
		78	52			391	148
		69	130			510	451
		71	46			391	131
		92	82			541	345
		99	58			514	120
		91	80			454	470
		69	63			68	326
		88	80			373	446
		74	71			310	360
		69	56			105	116
		72	86			304	329
		64	69			519	69
		54	80			346	558
		90	99			319	712
		77	110			47	107
		119	102			458	464
		41	100			582	249
		84	97			454	380
		62	63			568	69
		81	82			452	605
		57	91			470	38
		91	73			322	275
		33	54			396	107
		59	70			414	315
		65	65			415	365
		89	94			333	409
		53	76			271	171
		27	75			308	132
		121	82			413	185
		119	55			828	531
		30	151			511	225
		101	37			607	333
		92	96			658	661
		54	76			564	394
		66	102			197	587
		81	66			449	153
		63	78			559	451
		78	61			599	284
		44	74			334	740
		92	86			486	416
		86	67			101	608
		80	74			191	717
		127	73			193	572
		67	78			747	500
		90	79			685	654
		113	59			315	512
		57	55			358	300
		58	79			82	730
		62	78			532	286
		142	62			968	200
		65	47			85	484
		50	58			463	334
		112	66			307	474
		84	32			432	304
		75	70			656	81
		109	64			677	726
		75	111			690	413
		58	61			1156	840
		173	93			635	501
		29	91			456	176
		76	52			913	382
		63	95			60	397
		96	56			989	634
		54	55			482	303
		54	91			335	386
		99	59			211	394
		141	64			808	126
		73	87			709	328
		76	86			906	491
		76	67			256	463
		86	41			726	45
		72	70			325	501
		62	62			802	37
		103	53			810	398
		80	74			654	114
		71	54			476	417
		61	73			318	780
		81	61			362	407
		40	76			34	580
		67	71			129	609
		52	55			690	161
		131	81			681	422
		90	94			228	642
		64	70			83	179
		78	100			333	551
		59	51			345	600
		75	54			274	183
		101	51			423	307
		116	69			446	565
		46	78			234	186
		68	105			829	270
		60	65			196	245
		72	68			118	518
		80	70			773	455
		73	78			621	424
		64	27			362	393
		42	74			863	276
		103	55			46	367
		56	69			445	452
		92	63			774	345
		97	58			276	462
		79	62			503	422
		80	39			501	508
		83	73			511	282
		73	90			673	443
		54	79			348	384
		75	72			271	156
		58	116			590	542
		68	75			911	346
		70	69			895	325
		76	76			77	868
		78	98			268	368
		74	96			407	321
		51	63			370	397
		66	49			45	328
		80	53			1096	128
		175	93			128	302
		102	83			1260	592
		74	61			444	196
		99	89			905	593
		91	58			750	274
		110	93			872	419
		75	103			454	563
		96	46			303	142
		50	77			79	264
		113	170			341	659
		74	49			677	466
		111	73			467	64
		50	59			438	205
		110	80			676	545
		67	116			31	476
		107	43			744	593
		97	84			358	371
		158	81			200	163
		93	70			254	295
		100	54			32	294
		75	42			585	230
		110	49			154	466
		77	103			179	563
		48	80			294	554
		110	55			403	143
		97	34			370	120
		72	61			489	455
		43	46			906	476
		102	74			217	567
		66	79			527	38
		176	72			351	653
		86	49			268	352
		115	97			921	322
		57	82			336	194
		73	69			496	66
		62	64			403	506
		84	50			41	115
		93	62			463	282
		97	41			423	174
		58	97			76	263
		73	51			465	202
		86	95			153	145
		83	40			602	546
		99	48			705	339
		67	73			926	206
		73	59			282	505
		79	69			58	238
		75	66			826	185
		86	114			864	577
		75	60			220	272
		101	59			496	259
		66	41			520	49
		63	22			786	240
		86	65			498	470
		85	49			47	157
		79	53			835	585
		65	63			191	216
		71	61			394	274
		108	40			456	563
		65	36			739	382
		85	41			860	769
		83	71			381	319
		90	56			390	312
		56	74			371	526
		75	100			325	521
		63	74			489	164
		59	86			311	459
		99	79			345	419
		183	59			787	341
		95	54			96	328
		82	77			103	240
		77	48			115	502
		182	73			41	319
		109	63			111	327
		65	52			451	639
		85	81			125	339
		75	103			383	518
		88	80			159	528
		83	110			450	645
		77	51			254	302
		118	56			326	295
		89	81			328	246
		51	111			250	448
		89	105			339	304
		105	135			382	337
		61	61			264	206
		84	59			520	309
		115	46			31	414
		73	82			385	321
		82	66			401	340
		68	99			378	149
		82	94			285	299
		198	54			429	586
		54	72			451	457
		84	64			231	548
		62	57			598	476
		100	70			271	579
		58	98			405	432
		69	63			393	171
		76	37			353	460
		67	53			208	454
		97	61			207	496
		100	105			88	812
		63	74			328	174
		66	77			271	581
		76	110			518	309
		87	59			214	473
		82	103			404	261
		72	57			433	68
		81	43			499	277
		98	58			345	414
		76	83			227	846
		33	98			39	761
		71	52			356	205
		41	51			153	430
		98	54			264	424
		112	66			551	497
		44	46			273	525
		134	95			308	251
		106	70			415	277
		129	69			239	193
		81	93			451	395
		58	135			640	343
		110	57			639	191
		59	118			447	464
		97	65			608	363
		92	71			505	376
		74	91			694	89
		123	91			141	501
		77	33			323	786
		79	85			797	105
		87	74			160	564
		66	86			277	321
		79	69			529	325
		108	105			133	150
		48	74			558	669
		85	95			517	425
		79	72			574	583
		96	58			680	405
		131	95			583	344
		95	80			72	224
		99	59			507	362
		74	47			310	272
		52	76			251	40
		95	65			414	155
		100	61			1032	44
		30	96			381	515
		108	86			138	322
		70	63			602	492
		78	85			202	699
		113	79			819	694
		66	57			88	666
		63	73			364	793
		49	112			454	454
		83	66			471	63
		73	104			370	373
		77	57			224	113
		83	55			489	579
		98	79			586	176
		57	77			172	306
		60	66			459	374
		49	59			39	166
		89	49			594	246
		111	110			525	745
		64	93			761	1043
		77	87			580	402
		58	59			449	303
		55	46			482	333
		122	72			690	574
		91	54			421	393
		74	69			639	139
		100	57			582	433
		104	91			445	43
		95	134			630	190
		55	85			64	469
		92	112			350	623
		64	63			441	414
		66	62			66	551
		83	42			419	182
		79	65			99	217
		124	86			694	228
		67	124			110	261
		72	123			493	424
		121	72			56	217
		39	92			318	380
		51	80			322	400
		63	62			547	782
		82	59			485	545
		57	59			468	307
		74	139			456	101
		59	101			306	442
		53	54			459	312
		79	98			195	395
		93	51			191	316
		50	62			391	566
		71	139			491	532
		116	73			237	368
		78	54			457	331
		71	68			799	493
		113	44			269	336
		84	75			266	226
		119	88			579	523
		84	92			335	1042
		90	119			351	566
		64	67			483	368
		44	52			405	338
		60	106			396	750
		72	79			320	185
		93	82			450	317
		76	59			544	1089
		65	91			103	206
		90	53			263	215
		63	43			49	418
		79	65			46	793
		74	84			205	122
		65	65			332	131
		74	47			350	598
		53	90			157	332
		127	48			65	129
		109	68			301	120
		98	46			320	423
		67	115			222	456
		54	75			94	510
		76	85			126	278
		81	67			338	341
		61	28			125	111
		54	71			385	168
		86	61			393	385
		101	56			218	117
		63	34			205	446
		90	57			83	347
		88	70			366	492
		95	48			207	124
		121	101			99	323
		105	37			72	91
		59	64			292	146
		88	89			236	215
		63	61			52	216
		67	38			78	665
		107	49			42	821
		122	96			230	278
		70	49			479	356
		78	59			95	249
		55	55			150	538
		65	145			114	615
		57	67			790	483
		84	120			527	277
		71	85			548	39
		68	90			291	540
		92	98			30	478
		73	60			319	362
		86	71			387	569
		86	98			726	68
		80	82			1060	592
		113	66			1108	592
		61	56			156	57
		96	30			660	161
		70	78			802	457
		133	65			707	552
		104	96			83	304
		150	54			680	80
		112	73			482	526
		59	56			176	111
		183	61			775	226
		78	74			319	580
		73	84			280	565
		85	54			224	310
		78	92			135	541
		43	47			601	432
		95	77			90	334
		85	82			750	534
		72	115			143	218
		62	73			456	714
		89	69			325	30
		98	68			514	605
		81	87			562	601
		73	69			233	357
		111	41			164	433
		81	62			537	181
		50	75			371	367
		85	98			94	361
		182	52			863	487
		85	60			572	284
		68	77			98	283
		94	106			377	193
		88	48			419	366
		132	96			539	544
		97	56			79	194
		119	80			581	561
		86	89			569	72
		90	28			409	290
		64	96			599	372
		56	73			327	746
		76	75			708	171
		72	120			384	533
		70	68			596	112
		94	64			585	95
		99	55			447	556
		65	63			34	368
		91	68			422	545
		60	77			167	301
		78	112			240	264
		100	95			364	159
		82	91			195	191
		26	52			412	314
		67	53			523	40
		83	166			325	345
		88	76			119	89
		58	72			200	1128
		74	74			337	291
		87	172			380	665
		82	62			503	867
		96	54			517	416
		92	34			234	570
		76	87			375	119
		51	85			295	216
		77	47			275	485
		78	68			467	652
		50	80			197	523
		95	78			110	219
		97	59			103	253
		121	73			227	477
		77	55			251	359
		89	73			244	315
		136	41			186	235
		63	100			198	527
		85	56			315	414
		85	82			153	128
		88	71			385	296
		96	62			228	234
		29	66			45	382
		52	52			38	191
		101	65			134	653
		68	91			108	381
		116	63			171	606
		43	92			173	753
		159	76			92	467
		57	60			259	129
		69	62			114	196
		42	81			45	626
		49	67			299	496
		96	74			239	380
		92	84			42	357
		82	82			118	591
		63	71			148	455
		65	90			888	297
		75	75			707	362
		62	57			463	498
		69	72			247	217
		91	62			148	552
		71	88			720	595
		58	51			603	472
		84	89			686	126
		81	36			381	290
		74	81			360	411
		59	47			744	586
		95	54			313	456
		61	55			885	376
		81	54			379	205
		55	86			293	197
		97	54			968	451
		51	55			328	472
		119	62			243	477
		59	62			312	289
		68	39			295	386
		69	55			593	300
		90	47			225	174
		117	50			807	267
		83	53			479	310
		95	38			896	370
		74	102			146	161
		63	40			459	403
		97	99			691	234
		97	78			613	591
		108	43			528	258
		107	83			357	249
		61	43			111	571
		61	56			322	388
		87	81			548	546
		106	48			593	403
		94	44			933	328
		79	85			437	122
		72	82			351	924
		77	66			562	483
		68	41			515	330
		57	55			219	1172
		66	50			808	633
		75	71			93	443
		61	42			611	268
		64	66			625	219
		101	53			429	510
		80	44			571	491
		93	34			318	475
		58	76			593	481
		99	69			847	352
		83	41			190	253
		82	63			101	454
		59	67			580	705
		105	58			165	262
		77	42			331	303
		101	56			76	336
		92	86			536	276
		48	55			586	162
		87	98			39	295
		80	48			209	509
		131	67			94	595
		86	88			174	502
		100	55			221	425
		79	52			336	227
		83	79			608	464
		120	105			430	445
		149	89			572	476
		69	90			268	670
		38	62			173	724
		90	41			73	435
		34	87			281	143
		64	55			270	636
		58	56			895	200
		88	112			183	162
		78	76			341	398
		81	66			249	244
		74	74			150	714
		85	79			53	232
		69	87			154	490
		122	84			532	514
		131	76			453	743
		64	78			560	384
		104	60			529	216
		110	100			524	310
		78	48			539	144
		63	37			86	626
		94	172			241	82
		73	58			311	505
		101	82			487	185
		42	111			441	627
		55	74			368	205
		83	63			225	105
		93	123			256	141
		83	65			332	302
		99	65			418	253
		69	74			76	911
		94	80			336	589
		62	56			242	757
		65	79			157	463
		98	48			253	81
		102	59			168	274
		66	60			59	1071
		45	77			283	137
		67	74			169	351
		146	32			73	382
		87	59			308	520
		84	63			284	356
		58	60			222	657
		57	67			204	894
		72	78			338	951
		59	35			155	615
		53	75			505	488
		62	26			463	302
		64	49			121	291
		62	87			458	260
		80	39			57	498
		93	92			368	353
		67	43			265	751
		106	55			791	229
		72	46			240	657
		65	77			352	205
		54	83			505	593
		74	42			88	736
		67	60			509	680
		29	71			373	630
		83	82			734	850
		53	52			483	781
		74	61			234	494
		69	50			69	683
		73	35			389	377
		93	35			170	309
		83	46			422	392
		75	61			90	622
		55	54			298	129
		90	27			554	211
		94	57			425	159
		79	50			748	208
		72	66			582	554
		73	84			283	610
		70	54			810	560
		61	41			315	213
		77	70			262	225
		64	58			409	623
		42	62			559	445
		73	78			636	344
		66	53			473	70
		80	70			461	587
		81	103			120	748
		97	99			103	525
		75	48			695	523
		86	67			521	623
		75	55			1069	725
		82	66			773	632
		105	65			446	67
		107	55			606	478
		77	84			545	724
		48	60			91	591
		86	70			631	502
		82	94			172	565
		73	61			440	282
		57	67			302	264
		70	77			303	740
		91	80			324	460
		91	27			758	360
		102	23			96	433
		90	76			233	516
		86	72			32	299
		39	73			490	595
		84	88			35	356
		66	99			247	346
		98	90			418	422
		79	86			430	573
		31	58			117	1036
		78	42			493	681
		79	54			450	706
		107	53			406	766
		73	60			358	853
		98	67			206	269
		92	85			223	270
		99	40			79	440
		84	93			235	152
		83	94			580	653
		92	89			684	206
		84	111			293	493
		82	58			816	565
		67	42			313	199
		113	93			99	667
		66	60			357	514
		86	109			540	475
		80	82			586	439
		78	66			790	109
		88	33			29	463
		58	76			442	377
		76	83			583	75
		79	65			609	401
		82	88			545	263
		71	85			137	414
		113	81			293	778
		98	68			165	742
		44	40			310	227
		86	56			288	466
		90	68			612	204
		96	81			279	555
		72	45			201	226
		80	61			799	323
		44	60			439	444
		93	34			655	606
		95	81			692	272
		61	55			432	389
		76	59			553	467
		94	90			969	580
		77	68			719	547
		61	76			491	678
		87	71			609	144
		81	86			435	279
		101	61			478	501
		55	63			149	460
		87	55			223	313
		87	130			319	607
		119	58			539	744
		96	56			544	489
		67	50			467	534
		84	164			100	511
		93	85			386	803
		97	136			179	310
		23	42			294	73
		62	28			380	719
		71	39			278	577
		69	66			375	355
		69	72			325	454
		35	77			335	432
		86	96			344	344
		78	86			297	300
		78	75			371	351
		108	62			174	598
		76	47			528	736
		63	98			478	408
		78	47			282	262
		87	56			376	98
		102	67			392	829
		59	64			174	685
		62	62			680	260
		93	78			153	254
		57	21			104	718
		90	58			83	284
		60	41			278	556
		70	71			476	686
		68	91			474	264
		90	98			409	56
		60	87			311	440
		104	82			136	416
		126	105			543	385
		86	67			368	157
		85	84			275	502
		79	83			204	285
		80	69			199	157
		115	65			457	336
		33	64			287	273
		51	66			341	221
		41	66			459	483
		52	58			323	460
		65	61			212	388
		55	67			355	578
		47	54			200	276
		62	73			283	473
		54	78			339	173
		78	78			374	526
		26	87			123	337
		64	79			369	147
		73	54			95	342
		64	90			541	593
		66	58			277	318
		83	55			274	722
		68	60			787	592
		52	79			525	158
		54	54			555	674
		67	84			363	523
		77	50			69	378
		83	40			315	415
		51	49			293	931
		79	68			306	980
		45	71			401	229
		93	64			312	694
		88	88			462	996
		85	82			418	627
		61	63			234	473
		44	81			159	443
		63	53			853	63
		88	67			374	240
		94	55			520	226
		50	35			106	384
		89	59			598	461
		64	63			519	224
		70	81			522	491
		77	49			129	433
		93	52			305	297
		79	64			697	1039
		93	36			1330	522
		72	52			479	1059
		87	50			648	376
		88	100			536	175
		62	60			378	670
		79	69			369	202
		59	61			400	366
		166	54			320	532
		90	83			989	767
		47	81			459	655
		89	60			612	457
		76	88			983	403
		70	35			456	581
		71	83			173	340
		56	68			380	641
		72	70			262	64
		58	49			567	322
		74	83			416	576
		78	74			455	283
		58	58			282	267
		89	104			442	340
		100	33			381	773
		52	78			371	918
		69	81			359	903
		106	47			83	342
		91	22			419	146
		45	30			281	651
		58	47			520	190
		79	101			413	360
		62	91			309	502
		70	67			500	553
		55	53			536	192
		74	74			226	328
		68	30			73	291
		79	105			311	350
		68	56			562	490
		74	53			573	206
		74	63			602	251
		84	70			263	373
		79	67			254	160
		95	62			417	174
		52	56			65	375
		69	58			346	809
		82	62			341	306
		83	53			448	380
		85	83			172	404
		63	26			232	428
		70	117			445	95
		68	94			211	435
		59	71			90	91
		46	65			362	584
		89	60			448	159
		72	87			515	620
		58	57			368	366
		59	126			918	336
		88	68			213	363
		138	55			46	459
		54	62			80	519
		65	49			216	346
		48	59			476	709
		89	54			211	731
		81	20			604	443
		89	50			282	478
		89	69			115	507
		85	52			405	399
		82	60			336	274
		78	50			476	215
		74	68			350	202
		38	61			715	495
		69	90			444	380
		84	50			362	264
		140	47			261	358
		75	76			331	756
		28	55			252	352
		99	89			273	189
		115	93			562	296
		88	32			294	137
		53	64			276
		78	49			439
		118	65			272
		94	55			634
		82	62			285
		53	72			361
		74	42			570
		71	33			322
		62	77			197
		71	68			425
		66	72			198
		62	75			451
		72	94			488
		84	46			264
		72	61			180
		52	45			194
		56	88			176
		51	72			649
		91	76			684
		60	37			768
		28	52			464
		101	60			534
		73	53			350
		81	50			636
		78	102			245
		69	67			128
		79	47			605
		105	31			569
		120	58			617
		84	69			189
		72	46			691
		88	84			190
		93	97			550
		101	63			352
		83	63			193
		63	23			174
		93	76			680
		76	38			219
		129	47			773
		63	41			682
		95	92			552
		81	48			436
		99	45			456
		83	66			717
		53	56			647
		82	63			284
		62	58			279
		78	41			893
		75	60			32
		105	41			59
		104	45			317
		94	53			334
		78	70			43
		45	37			302
		154	97			69
		48	53			35
		61	87			478
		76	99			940
		51	31			488
		99	60			126
		93	69			153
		86	57			326
		75	85			804
		93	72			400
		86	61			515
		72	65			922
		81	78			744
		75	92			387
		82	83			552
		57	111			221
		132	92			470
		69	73			504
		93	57			261
		88	79			337
		78	97			274
		58	77			560
		58	68			737
		84	69			527
		88	109			631
		85	85			465
		53	51			589
		35	55			454
		58	58			336
		141	77			739
		43	63			555
		90	69			915
		51	88			589
		97	68			389
		78	48			773
		69	108			561
		72	50			443
		105	72			176
		56	48			333
		77	60			149
		75	87			430
		49	61			438
		74	74			609
		95	87			71
		75	23			504
		85	80			301
		70	61			705
		93	79			1160
		86	36			85
		35	54			575
		83	52			437
		69	71			838
		136	53			264
		68	91			469
		80	68			182
		47	63			499
		81	74			332
		52	29			732
		87	70			523
		88	45			758
		63	35			61
		73	68			740
		66	75			321
		71	74			477
		111	130			482
		80	93			483
		106	68			627
		83	68			666
		81	32			530
		95	53			278
		77	50			390
		49	157			394
		60	87			664
		49	91			559
		47	64			735
		69	68			866
		88	97			398
		85	112			714
		86	37			1002
		87	86			477
		120	65			578
		55	94			105
		95	127			739
		93	56			538
		41	78			430
		64	51			369
		62	65			587
		105	80			558
		56	50			844
		69	62			665
		61	70			410
		134	62			845
		49	80			413
		64	98			602
		69	45			614
		41	99			895
		64	167			659
		52	50			340
		190	58			170
		66	68			876
		34	67			559
		91	44			417
		57	39			152
		69	47			581
		59	45			509
		50	50			656
		109	69			529
		45	112			404
		60	41			497
		87	101			785
		64	112			782
		94	37			402
		103	29			689
		106	40			625
		66	41			361
		95	43			456
		90	62			576
		67	66			449
		63	89			375
		97	55			484
		76	47			214
		63	62			492
		85	93			553
		94	41			131
		94	38			546
		80	66			976
		50	54			276
		59	67			432
		75	53			377
		71	47			322
		73	27			584
		72	46			399
		61	93			758
		114	44			739
		60	59			72
		83	65			927
		89	75			690
		76	84			1098
		51	65			471
		34	111			334
		74	71			388
		72	47			661
		96	47			768
		60	47			854
		79	71			191
		126	73			700
		127	68			459
		85	67			419
		62	49			386
		66	75			847
		68	45			838
		69	33			411
		40	30			892
		77	79			922
		68	46			471
		84	70			595
		86	85			820
		110	61			501
		86	83			198
		76	72			528
		97	81			527
		24	51			324
		76	118			534
		81	52			402
		58	74			1087
		85	47			252
		66	76			567
		102	65			510
		77	51			980
		68	41			435
		46	73			609
		26	96			587
		54	70			654
		75	46			592
		182	49			583
		95	47			87
		99	57			313
		75	59			689
		47	71			630
		88	99			299
		70	73			662
		61	54			389
		82	45			351
		82	71			426
		51	44			492
		84	82			52
		78	56			848
		47	49			101
		83	50			1027
		124	94			417
		58	43			548
		84	62			522
		131	53			711
		67	50			607
		84	69			538
		68	70			449
		75	69			435
		73	82			712
		64	33			847
		67	59			548
		71	77			211
		68	37			312
		56	102			334
		68	54			132
		79	46			784
		44	39			1020
		41	76			157
		47	45			371
		70	76			588
		56	56			264
		40	40			772
		63	79			576
		55	42			904
		64	60			472
		111	42			462
		53	48			581
		91	31			739
		88	48			896
		51	53			586
		70	81			769
		59	93			791
		53	65			646
		90	96			422
		74	62			711
		81	101			219
		78	32			289
		57	109			469
		113	48			340
		59	59			99
		108	56			714
		85	93			581
		71	85			701
		103	67			528
		150	79			511
		96	39			283
		56	55			764
		83	71			842
		96	33			290
		90	60			516
		68	87			804
		58	82			737
		68	29			647
		66	92			435
		88	109			1059
		116	49			532
		75	266			817
		57	126			438
		70	113			187
		73	75			370
		89	43			749
		75	54			286
		85	78			224
		64	53			498
		63	94			511
		48	66			763
		73	59			645
		93	58			401
		142	37			305
		60	30			842
		62	54			725
		57	88			456
		72	82			296
		56	66			716
		81	59			571
		86	70			337
		76	42			637
		73	55			601
		111	88			464
		71	52			579
		52	57			630
		101	35			498
		82	39			136
		104	66			221
		91	51			521
		75	36			511
		92	33			781
		68	41			716
		57	54			446
		64	52			573
		103	43			646
		70	112			633
		71	91			916
		69	59			360
		50	73			490
		101	90			408
		60	54			670
		100	99			552
		78	88			773
		91	40			526
		69	89			296
		139	100			186
		94	29			1150
		76	115			487
		79	53			701
		71	123			708
		87	97			442
		60	101			770
		77	96			803
		39	118			695
		105	82			781
		83	106			550
		46	81			382
		83	93			656
		74	89			557
		68	44			737
		81	72			169
		99	90			495
		30	33			57
		82	46			513
		56	70			750
		74	101			798
		61	69			721
		65	46			944
		49	117			310
		53	85			488
		69	67			684
		69	89			767
		81	66			828
		96	75			161
		84	63			585
		121	72			513
		72	99			232
		38	92			473
		84	82			230
		76	72			289
		118	103			435
		77	139			501
		68	131			591
		69	106			1135
		30	150			724
		99	61			628
		95	157			584
		104	115			60
		118	112			201
		86	68			929
		74	78			1224
		74	51			412
		77	138			181
		101	144			232
		46	86			693
		63	134			931
		67	101			252
		60	94			724
		65	87			899
		69	112			1079
		61	57			896
		100	69			411
		114	77			653
		82	55			602
		114	92			74
		81	129			894
		52	117			593
		74	127			476
		86	185			226
		61	93			389
		106	113			681
		99	89			626
		22	80			633
		82	29			1085
		65	71			330
		124				733
		81				563
		70				218
		82				512
		140				183
		68				510
		65				541
		62				344
		96				746
		122				451
		67				418
		49				537
		62				177
		96				258
		94				666
		79				653
		83				309
		59				496
		89				554
		80				647
		56				826
		93				918
		114				555
		84				865
		143				663
		66				219
		69				361
		103				533
		102				1229
		82				170
		34				339
		69				266
		64				538
[truncated: 2,388 more rows]

## Sheet: Figure 1e
	Sample		qPCR							vs	Invaded cells at 2 h after infection
	Experiment 1
	Sample		CT values		Calculation			% of DHFR			Absolute number			Average number of infected cells	Relative invasion
			HSP70	DHFR	Efficiency HSP70	Efficiency DHFR	ΔCT	Normalizer	ΔΔCT		#1	#2	#3
	WT spz		27.6784	27.4937	2.04788	1.99479	2.35032	2.35032	1		162	152	160	158	1
	cKO spz		28.3436	28.4707			1.92843		0.820499		175	177	133	161.667	1.02321
	Experiment 2
	Sample		CT values		Calculation			% of DHFR			Absolute number			Average number of infected cells	Relative invasion
			HSP70	DHFR	Efficiency HSP70	Efficiency DHFR	ΔCT	Normalizer	ΔΔCT		#1	#2	#3
	WT spz		25.7967	25.874	2.04788	1.99479	1.8668	1.8668	1		51	58	58	55.6667	1
	cKO spz		23.7663	24.144			1.43829		0.770455		48	46	49	47.6667	0.856287
	Experiment 3
	Sample		CT values		Calculation			% of DHFR			Absolute number			Average number of infected cells	Relative invasion
			HSP70	DHFR	Efficiency HSP70	Efficiency DHFR	ΔCT	Normalizer	ΔΔCT		#1	#2	#3
	WT spz		22.5219	22.2249	2.04788	1.99479	2.21809	2.21809	1		219	263	283	255	1
	cKO spz		22.6959	22.7932			1.69721		0.765168		192	216	195	201	0.788235
	Experiment 4
	Sample		CT values		Calculation			% of DHFR			Absolute number			Average number of infected cells	Relative invasion
			HSP70	DHFR	Efficiency HSP70	Efficiency DHFR	ΔCT	Normalizer	ΔΔCT		#1	#2	#3
	WT spz		23.1836	23.2333	2.04788	1.99479	1.77656	1.77656	1		234	247	115	198.667	1
	cKO spz		24.864	25.6552			1.11266		0.626301		94	103	99	98.6667	0.496644
	Experiment 5
	Sample		CT values		Calculation			% of DHFR			Absolute number			Average number of infected cells	Relative invasion
			HSP70	DHFR	Efficiency HSP70	Efficiency DHFR	ΔCT	Normalizer	ΔΔCT		#1	#2	#3
	WT spz		21.8853	22.1949	2.04788	1.99479	1.43489	1.43489	1		93	100	114	102.333	1
	cKO spz		21.9889	22.6144			1.15683		0.806212		79	90	63	77.3333	0.7557
	Experiment 6
	Sample		CT values		Calculation			% of DHFR			Absolute number			Average number of infected cells	Relative invasion
			HSP70	DHFR	Efficiency HSP70	Efficiency DHFR	ΔCT	Normalizer	ΔΔCT		#1	#2	#3
	WT spz		23.6263	22.9663	2.04788	1.99479	2.93384	2.93384	1		183	255	256	231.333	1
	cKO spz		23.2164	23.2219			1.83328		0.624872		175	190	195	186.667	0.806916
	Experiment 7
	Sample		CT values		Calculation			% of DHFR			Absolute number			Average number of infected cells	Relative invasion
			HSP70	DHFR	Efficiency HSP70	Efficiency DHFR	ΔCT	Normalizer	ΔΔCT		#1	#2	#3
	WT spz		31.7517	27.3208	2.04788	1.99479	49.0957	49.0957	1		677	620	586	627.667	1
	cKO spz		29.3658	26.8357			12.4095		0.252762		229	195	217	213.667	0.340414
	Experiment 8
	Sample		CT values		Calculation			% of DHFR			Absolute number			Average number of infected cells	Relative invasion
			HSP70	DHFR	Efficiency HSP70	Efficiency DHFR	ΔCT	Normalizer	ΔΔCT		#1	#2	#3
	WT spz		31.04	25.986	2.04788	1.99479	74.0924	74.0924	1		258	247	237	247.333	1
	cKO spz		31.98	27.282			59.3928		0.801605		251	295	217	254.333	1.0283
	Experiment 9
	Sample		CT values		Calculation			% of DHFR			Absolute number			Average number of infected cells	Relative invasion
			HSP70	DHFR	Efficiency HSP70	Efficiency DHFR	ΔCT	Normalizer	ΔΔCT		#1	#2	#3
	WT spz		26.4407	24.5105	2.04788	1.99479	7.59401	7.59401	1		34	27	31	30.6667	1
	cKO spz		25.6329	24.6216			3.94177		0.519063		11	24	22	19	0.619565
	Experiment 10
	Sample		CT values		Calculation			% of DHFR			Absolute number			Average number of infected cells	Relative invasion
			HSP70	DHFR	Efficiency HSP70	Efficiency DHFR	ΔCT	Normalizer	ΔΔCT		#1	#2	#3
	WT spz		29.64	28.97	2.04788	1.99479	3.45984	3.45984	1		85	82	88	85	1
	cKO spz		31.45	31.62			2.03138		0.587131		50	58	59	55.6667	0.654902

## Sheet: Figure 1f
		EXP2 intensity at 24 h after infection
		24 h after infection - Experiment #1					24 h after infection - Experiment #2					24 h after infection - Experiment #3						48 h after infection - Experiment #1					48 h after infection - Experiment #2					48 h after infection - Experiment #3
		WT Positive for EXP2	WT Negative for EXP2	EXP2 cKO Positive for EXP2	EXP2 cKO Negative for EXP2		WT Positive for EXP2	WT Negative for EXP2	EXP2 cKO Positive for EXP2	EXP2 cKO Negative for EXP2		WT Positive for EXP2	WT Negative for EXP2	EXP2 cKO Positive for EXP2	EXP2 cKO Negative for EXP2			WT Positive for EXP2	WT Negative for EXP2	EXP2 cKO Positive for EXP2	EXP2 cKO Negative for EXP2		WT Positive for EXP2	WT Negative for EXP2	EXP2 cKO Positive for EXP2	EXP2 cKO Negative for EXP2		WT Positive for EXP2	WT Negative for EXP2	EXP2 cKO Positive for EXP2	EXP2 cKO Negative for EXP2
		3216	951	1560	960		3229	1043	2032	910		2669	928	1359	891			7597	1769	8835	1302		9725	1899	3175	1874		7356	1802	2360	1318
		2667	934	1216	839		2966	1027	1651	884		2640	887	1063	525			7323	1725	1790	1263		9387	1791	2212	1772		7314	1760		1296
		2633	892	1031	876		2939	992	1259	881		2529		976	525			7096	1706		1212		8787	1772	2063	1722		7016	1713		1243
		2434			849		2921	827		821		2430			524			6940	1585		1173		8687	1679		1706		6810	1592		1207
		2374			844		2795			780		2303			524			6725	1567		1140		8533	1477		1699		6683	1583		1153
		2250			836		2791			777		2198			524			6662	1448		1136		8223	1384		1639		6658	1505		1139
		2161			824		2727			754		2151			523			6654	1434		1125		7224			1593		6626	1436		1126
		2149			820		2684			752		2139			523			6565	1364		1087		6770			1553		6528	1405		1112
		2130			800		2640			743		2121			523			6515	1322		1073		6733			1505		6485	1325		1085
		2111			794		2580			693		2103			522			6411	995		1061		6684			1479		6302	1135		1071
		2094			793		2550			689		2075			522			6156	975		1056		6545			1470		6136	992		1056
		2059			788		2539			673		2048			522			6114	897		1041		6508			1434		6079	964		1052
		2046			787		2486			672		2041			522			6055	857		1037		6418			1433		6055	861		1040
		2037			779		2467			670		2006			521			5943	767		1022		6265			1404		5930	817		1023
		2005			773		2448			655		2001			521			5822	756		1013		6258			1391		5750	764		1014
		1997			769		2425			651		1994			520			5743			1004		6227			1328		5715	736		1007
		1982			767		2417			640		1967			520			5706			1000		6226			1326		5691			1001
		1960			766		2412			639		1952			519			5688			992		6022			1319		5683			999
		1937			763		2386			635		1922			518			5668			979		5864			1319		5582			989
		1920			762		2340			633		1916			518			5573			973		5820			1307		5547			976
		1905			760		2331			630		1877			516			5511			971		5695			1302		5490			971
		1876			759		2323			625		1875			516			5472			967		5659			1294		5469			968
		1872			756		2319			625		1865			515			5465			967		5651			1228		5448			967
		1851			754		2306			622		1850			515			5444			963		5647			1211		5434			964
		1846			754		2288			618		1843			514			5427			961		5639			1172		5375			962
		1832			751		2278			616		1830			514			5373			956		5632			1163		5363			959
		1826			751		2269			615		1817			514			5347			947		5632			1155		5346			950
		1807			750		2257			611		1806			512			5340			943		5607			1124		5331			946
		1805			738		2250			604		1802			512			5327			937		5563			1097		5296			941
		1795			737		2242			603		1788			511			5292			931		5517			1082		5247			936
		1785			734		2229			594		1784			510			5238			928		5515			1078		5195			928
		1783			733		2212			592		1778			510			5176			926		5489			1058		5174			927
		1768			731		2190			589		1768			509			5159			918		5433			1056		5157			921
		1766			729		2177			588		1765			509			5151			909		5295			1054		5100			915
		1762			724		2156			587		1760			508			5097			908		5279			1054		5096			909
		1755			724		2155			584		1755			508			5069			907		5249			1049		5053			907
		1748			722		2134			582		1745			508			5052			903		5239			1046		5033			903
		1745			722		2111			581		1727			508			5026			896		5212			1044		5024			897
		1725			721		2110			581		1724			507			4980			895		5161			1034		4935			895
		1722			720		2093			580		1716			506			4917			890		5148			1018		4904			891
		1714			720		2084			580		1693			506			4896			888		5092			1016		4891			889
		1689			719		2079			569		1683			505			4876			883		5089			1012		4823			884
		1678			712		2069			568		1674			505			4806			881		5069			997		4803			883
		1673			709		2069			564		1661			505			4795			875		5027			991		4793			876
		1660			705		2061			564		1658			504			4783			868		4992			984		4760			875
		1654			705		2044			559		1652			503			4755			866		4890			983		4754			867
		1649			704		2023			558		1644			503			4742			865		4851			971		4742			865
		1642			700		2021			556		1632			503			4735			861		4845			953		4724			861
		1632			700		2018			556		1626			503			4706			857		4819			935		4696			859
		1624			699		2014			551		1622			502			4693			849		4805			932		4688			856
		1619			697		2013			547		1615			502			4686			843		4783			920		4681			848
		1613			691		2000			545		1609			502			4677			840		4748			919		4677			840
		1608			691		1999			539		1608			500			4669			837		4736			917		4664			838
		1603			690		1962			539		1602			500			4662			836		4698			869		4661			837
		1600			689		1959			533		1599			500			4641			834		4695			861		4638			836
		1595			689		1944			531		1592			499			4630			831		4683			835		4612			832
		1584			688		1935			530		1575			499			4593			829		4645			818		4577			830
		1562			687		1930			530		1561			498			4572			823		4617			818		4570			828
		1559			685		1925			523		1559			497			4563			821		4611			816		4559			823
		1558			685		1922			516		1555			497			4553			820		4591			812		4536			821
		1555			684		1913			512		1551			497			4533			815		4584			808		4499			819
		1548			682		1905			511		1546			496			4497			812		4474			801		4487			815
		1543			681		1894			510		1538			496			4484			809		4443			798		4479			810
		1538			679		1888			502		1534			496			4467			808		4392			796		4466			809
		1530			678		1886			501		1524			495			4464			807		4375			792		4425			807
		1522			676		1881			498		1521			494			4412			805		4359			791		4410			806
		1517			676		1870			497		1515			494			4401			803		4354			784		4392			805
		1513			675		1866			495		1505			494			4392			797		4350			777		4391			799
		1503			670		1853			488		1497			494			4386			796		4347			757		4384			797
		1496			668		1850			486		1494			494			4384			795		4337			739		4356			796
		1493			667		1844			485		1483			493			4350			794		4325			736		4346			794
		1480			666		1843			483		1478			493			4344			792		4320			720		4329			792
		1476			665		1841			482		1473			492			4328			789		4306			693		4317			790
		1471			662		1819			479		1464			492			4297			785		4284			680		4286			789
		1464			661		1773			478		1459			492			4276			783		4272			672		4265			785
		1457			661		1768			470		1452			491			4263			780		4254			652		4242			783
		1451			660		1767			469		1449			491			4231			777		4200			648		4207			779
		1449			660		1760			467		1447			491			4190			776		4188			634		4189			777
		1438			660		1760			465		1436			490			4188			774		4172			629		4184			775
		1435			659		1742			463		1433			490			4181			773		4156			622		4176			774
		1433			659		1739			461		1432			490			4175			767		4153			608		4173			772
		1419			659		1737			460		1416			489			4172			761		4131			577		4164			763
		1414			657		1733			458		1413			488			4159			757		4110			562		4144			760
		1405			657		1722			455		1402			487			4118			751		4107			556		4093			756
		1399			656		1709			441		1391			486			4092			750		4099			501		4085			751
		1384			649		1699			441		1383			486			4085			749		4086			484		4079			750
		1382			649		1698			440		1382			485			4069			746		4086					4064			748
		1377			648		1696			438		1377			483			4060			744		4077					4052			745
		1376			646		1671			437		1374			483			4043			742		4070					4040			744
		1367			645		1662			437		1359			481			4036			742		4058					4022			742
		1359			642		1657			435		1357			481			4007			740		4053					4007			742
		1356			642		1650			431		1355			481			4002			739		4050					4002			739
		1354			641		1643			430		1350			481			3998			733		4029					3995			734
		1346			640		1639			428		1342			480			3990			730		3984					3989			730
		1342			640		1635			427		1337			480			3956			725		3981					3940			728
		1332			640		1632			420		1332			479			3938			723		3964					3937			724
		1329			639		1625			413		1326			479			3927			719		3953					3917			721
		1324			639		1613			408		1324			479			3881			717		3929					3871			718
		1323			639		1611			400		1316			478			3870			715		3919					3867			715
		1313			639		1604			400		1305			478			3859			712		3915					3855			712
		1305			638		1590			399		1304			478			3849			709		3866					3836			711
		1304			637		1571			395		1303			478			3830			707		3856					3811			708
		1300			636		1548			381		1298			478			3796			706		3825					3795			706
		1298			634		1540			374		1294			476			3791			705		3815					3762			706
		1292			633		1519			370		1290			476			3762			705		3795					3757			705
		1284			632		1512			370		1283			475			3751			703		3790					3747			705
		1281			628		1511			368		1278			475			3718			703		3769					3702			703
		1276			626		1502			367		1276			474			3692			700		3768					3689			701
		1275			625		1499			360		1273			474			3678			697		3768					3675			699
		1271			624		1490			352		1269			474			3675			694		3766					3672			697
		1263			624		1471			351		1261			473			3664			693		3763					3652			694
		1260			624		1469			350		1255			473			3648			691		3732					3643			691
		1253			623		1468			345		1251			473			3629			688		3708					3627			689
		1244			622		1451			335		1241			473			3625			688		3699					3624			688
		1239			622		1434			309		1236			472			3606			687		3627					3605			688
		1233			622		1426					1228			472			3577			684		3572					3558			686
		1224			621		1425					1221			472			3553			683		3560					3545			683
		1220			620		1406					1218			471			3535			682		3552					3525			683
		1218			620		1345					1215			470			3521			682		3546					3520			682
		1215			620		1337					1214			470			3518			681		3520					3513			681
		1213			619		1332					1211			470			3487			680		3519					3487			681
		1209			619		1285					1208			470			3479			677		3518					3470			678
		1206			619		1273					1204			469			3464			677		3493					3460			677
		1199			618		1242					1197			469			3456			675		3446					3442			677
		1196			617		1195					1193			468			3436			673		3445					3431			673
		1189			616		1180					1189			467			3426			672		3443					3418			673
		1180			615		1174					1180			466			3416			670		3435					3414			672
		1178			615		1152					1175			466			3400			669		3379					3394			669
		1173			615		1145					1171			465			3390			668		3374					3384			669
		1161			614		1127					1158			465			3377			667		3346					3375			667
		1157			611		1115					1152			465			3357			667		3316					3339			667
		1149			609							1144			465			3326			665		3309					3326			666
		1137			609							1136			464			3316			664		3308					3306			665
		1133			608							1131			464			3304			662		3295					3302			663
		1131			608							1127			464			3296			661		3264					3284			662
		1126			608							1126			463			3280			661		3242					3261			661
		1122			607							1121			463			3256			658		3222					3254			661
		1117			607							1116			462			3246			656		3221					3245			657
		1113			605							1105			462			3243			656		3206					3242			656
		1103			605							1077			461			3238			653		3200					3238			655
		1076			604							1070			460			3237			651		3166					3235			653
		1064			604							1061			460			3222			649		3136					3219			651
		1048			602							1029			459			3210			648		3099					3208			649
		1024			601							1013			459			3202			646		3065					3164			646
		1007			601							966			458			3158			645		3058					3148			646
					600							939			458			3146			644		3010					3139			644
					600										458			3124			642		3004					3112			642
					599										457			3109			641		2997					3107			642
					599										456			3099			640		2981					3094			640
					598										455			3094			639		2934					3090			640
					598										455			3081			638		2921					3072			639
					597										454			3072			637		2919					3056			638
					596										453			3029			636		2916					3021			636
					595										453			3016			636		2873					3012			636
					595										453			3009			634		2860					2984			635
					593										452			2970			633		2858					2965			634
					592										451			2956			632		2850					2956			632
					592										451			2950			630		2719					2947			631
					591										450			2944			627		2627					2939			627
					591										449			2931			625		2610					2930			625
					591										448			2925			623		2606					2921			624
					591										447			2920			623		2570					2918			623
					591										446			2914			623		2566					2910			623
					591										446			2887			620		2561					2866			622
					587										445			2862			618		2517					2848			619
					587										444			2844			615		2478					2839			617
					585										443			2837			614		2446					2837			615
					584										443			2833			611		2445					2833			612
					584										442			2821			611		2230					2817			611
					583										441			2814			610		2224					2789			610
					583										441			2777			609		2160					2775			610
					583										441			2763			609		2094					2748			609
					582										440			2745			608		2087					2710			609
					582										439			2709			606		2080					2705			606
					582										439			2700			606		2044					2697			606
					581										439			2687			603		2022					2685			605
					580										438			2651			600		2007					2633			602
					580										438			2624			598		2002					2621			599
					580										438			2600			595		1976					2589			597
					580										437			2587			594		1961					2584			595
					579										436			2582			594							2561			594
					579										436			2529			592							2492			592
					577										436			2475			591							2472			591
					576										435			2471			591							2452			591
					576										435			2437			590							2435			590
					574										435			2430			589							2409			590
					574										434			2394			587							2391			588
					574										433			2379			587							2372			587
					573										433			2358			587							2349			587
					573										433			2340			585							2337			586
					572										433			2330			583							2326			583
					571										432			2311			582							2296			583
					571										432			2286			581							2265			582
					571										432			2261			579							2261			581
					569										432			2260			579							2256			579
					569										431			2255			578							2250			578
					569										431			2248			575							2248			576
					569										429			2229			574							2222			574
					569										429			2220			572							2219			573
					566										429			2217			572							2200			572
					566										428			2198			570							2172			571
					565										427			2147			570							2135			570
					565										427			2107			569							2094			569
					565										427			2063			566							2047			568
					565										426			2001			565							1986			565
					565										425			1964			563							1936			563
					564										425			1918			562							1864			563
					564										425			1858			561							1827			562
					564										424			1822			560										561
					562										422						559										559
					561										422						557										559
					561										421						556										556
					561										421						554										555
					561										420						552										553
					560										420						548										551
					559										419						546										547
					559										419						544										545
					557										418						541										543
					555										417						540										541
					555										417						539										540
					553										416						535										536
					553										416						533										534
					553										416						530										531
					552										416						527
					552										416						526
					551										416						525
					551										415						524
					550										415						523
					550										415						523
					550										415						521
					548										413						517
					548										413						515
					548										413						514
					547										413						512
					547										413						510
					546										413						508
					546										412						506
					546										412						501
					545										410						500
					545										409						500
					545										409						497
					545										408						493
					545										408						493
					544										407						491
					544										406						488
					543										405						485
					543										405						484
					542										404						482
					542										404						480
					542										403						479
					541										401						471
					541										401						465
					540										400						465
					540										400						458
					539										400						454
					538										400						449
					537										400						442
					537										399						436
					537										398						429
					537										397						414
					537										396						402
					536										396
					536										396
					536										395
					535										394
					535										393
					535										392
					535										392
					534										391
					534										390
					534										389
					533										389
					531										387
					531										386
					531										385
					531										383
					530										383
					530										382
					529										381
					529										381
					529										380
					529										379
					528										375
					528										374
					528										371
					527										371
					527										370
					526										363
					526										360
					526										356
					525										355
					525										353
					525										330
					525

## Sheet: Figure 1g
		Raw Data					Normalized Data					Normalized Data
													WT			EXP2 cKO
	First Experiment	Type of motility	WT	EXP2 cKO			Type of motility	WT	EXP2 cKO			Type of motility	Average	±	Std. Dev.	Average	±	Std. Dev.
		No trails	20	20			No trails	0.19802	0.2			No trails	0.202026	±	0.0589874	0.211255	±	0.0159176
		1 - 10 trails	15	11			1 - 10 trails	0.148515	0.11			1 - 10 trails	0.132777	±	0.032192	0.0949784	±	0.0212438
		> 10 trails	66	69			> 10 trails	0.653465	0.69			> 10 trails	0.665197	±	0.0895119	0.693766	±	0.00532626
	Second Experiment	Type of motility	WT	EXP2 cKO			Type of motility	WT	EXP2 cKO
		No trails	12	18			No trails	0.131868	0.233766
		1 - 10 trails	8	5			1 - 10 trails	0.0879121	0.0649351
		> 10 trails	71	54			> 10 trails	0.78022	0.701299
	Third Experiment	Type of motility	WT	EXP2 cKO			Type of motility	WT	EXP2 cKO
		No trails	29	20			No trails	0.27619	0.2
		1 - 10 trails	17	11			1 - 10 trails	0.161905	0.11
		> 10 trails	59	69			> 10 trails	0.561905	0.69

## Sheet: Figure 1h
	First Experiment	Parasite strain	% Traversed Cells	Average				Parasite strain	Average	±	Std. Dev.
		WT	0.0745727	0.0801375				WT	0.0695606	±	0.0295727
		WT	0.0857024					EXP2 cKO	0.0717181	±	0.0309319
		EXP2 cKO	0.16926	0.151642
		EXP2 cKO	0.134025
	Second Experiment	Parasite strain	% Traversed Cells	Average
		WT	0.0432237	0.0593725
		WT	0.0611905
		WT	0.0737032
		EXP2 cKO	0.086311	0.0976074
		EXP2 cKO	0.0987221
		EXP2 cKO	0.107789
	Third Experiment	Parasite strain	% Traversed Cells	Average
		WT	0.0537644	0.0507381
		WT	0.0442609
		WT	0.0541891
		EXP2 cKO	0.0408236	0.0524113
		EXP2 cKO	0.0638639
		EXP2 cKO	0.0525463
	Fourth Experiment	Parasite strain	% Traversed Cells	Average
		WT	0.10516	0.124775
		WT	0.134018
		WT	0.129809
		WT	0.130113
		EXP2 cKO	0.0780731	0.0712328
		EXP2 cKO	0.0698344
		EXP2 cKO	0.0761905
		EXP2 cKO	0.0608333
	Fifth Experiment	Parasite strain	% Traversed Cells	Average
		WT	0.0768405	0.0749234
		WT	0.0710444
		WT	0.0768853
		EXP2 cKO	0.031998	0.0341007
		EXP2 cKO	0.0362034
	Sixth Experiment	Parasite strain	% Traversed Cells	Average
		WT	0.0500018	0.0504502
		WT	0.0488009
		WT	0.052548
		EXP2 cKO	0.0655226	0.0641652
		EXP2 cKO	0.0653951
		EXP2 cKO	0.0615779
	Seventh Experiment	Parasite strain	% Traversed Cells	Average
		WT	0.0722923	0.0665865
		WT	0.0656147
		WT	0.0618524
		EXP2 cKO	0.0508675	0.0492133
		EXP2 cKO	0.0500331
		EXP2 cKO	0.0467392
	Eighth Experiment	Parasite strain	% Traversed Cells	Average
		WT	0.0619161	0.0346224
		WT	0.0194752
		WT	0.0224758
		EXP2 cKO	0.0740035	0.0676358
		EXP2 cKO	0.0728229
		EXP2 cKO	0.0560808

[truncated: 33 more sheets: Figure 1i, Figure 2c, Figure 2d, Supplementary Figure 2a, Supplementary Figure 2b, Figure 2e, Figure 2f, Supplementary Figure 2c, Figure 3a, Figure 3b, Supplementary Figure 3a, Figure 3c - Raw Data Vehicle, Figure 3c - Normalized Vehicle, Figure 3c - Raw Data rEXP2, Figure 3c - Normalized rEXP2, Fig 3d -Vehicle - Experiment #1, Fig 3d-Vehicle-Experiment #2, Fig 3d-Vehicle-Experiment #3, Fig 3d-Vehicle-Experiment #4, Fig 3d-Vehicle-Experiment #5 …]
